# Supplementary material for: Uridine Improves Locomotor Activity and Sciatic Nerve Integrity in a Mouse Model of Diabetes Mellitus
Source: Biomolecules. 2026 May 20;16(5):750. doi: 10.3390/biom16050750 (PMC13205074; doi:10.3390/biom16050750)
Supplement: Supplementary file 1 [file biomolecules-16-00750-s001.zip]

Archive with 1 entries (1 files):
- biomolecules-4287536-supplementary.pdf
